# Supplementary material for: A practical approach to better identify NTRK 1–3 fusion-positive mesenchymal neoplasms by pan-Trk immunohistochemistry
Source: Virchows Arch. 2025 Apr 15;487(3):671–80. doi: 10.1007/s00428-025-04102-9 (PMC12488741; doi:10.1007/s00428-025-04102-9)
Supplement: Supplementary file 1 — Supplementary file1 (XLSX 15 KB) [file 428_2025_4102_MOESM1_ESM.xlsx]

## Sheet: Sub-NGS
Entity	Total N	Score clone EPR17341				false positive rate	Molecular alteration	Molecular testrate	Additional information to molecular alteration
		0	1	2	3
Adipocytic sarcomas
- Dedifferentiated liposarcoma	17	15	1	0	1	0.12	MDM2 amplification	17/17
- Myxoid liposarcoma	60	40	13	6	1	0.33	FUS::DDIT3	55/60	One negative case with: EWSR1::DDIT3
- Pleomorphic liposarcoma	6	5	0	1	0	0.17	complex karyotype	2/5	positive case: CCNE1 ampl. CHECK2 (I157T), IRS2 ampl. TGFBR2 (P129fs*3)
UPS	78	59	15	4	0	0.24	complex karyotype	43/79	no NTRK fusion. One positive case: FUS::NFTCA2
Leiomyosarcoma, NOS	62	56	6	0	0	0.01	complex karyotype	20/62	no NTRK fusion.
Synovial sarcoma	64	47	14	2	1	0.27	SS18::SSX1/2	54/61
MPNST	35	27	7	1	0	0.23	complex karyotype	11/35	no NTRK fusion.
SFT	33	26	3	3	1	0.21	NAB2::STAT6	33/33
Ewing sarcoma	31	19	6	5	1	0.39	EWSR1::FLI1	30/31
Gastrointestinal stromal tumour	36	20	6	2	8	0.44	KIT or PDGFRA mut.	27/36	One negative case with: NF1 mut.
Angiosarcoma	26	26	0	0	0	0	variouse	24/26	no NTRK fusion. Frequent TP53 mut.
Myxofibrosarcoma	22	22	0	0	0	0	complex karyotype	3/22	no NTRK fusion.
Rare sarcomas of uncertain differentiation
- Epitheloid sarcoma	9	7	2	0	0	0.22	SMARCB1 deletion	9/9	no NTRK fusion.
- Extraskeletal myxoid chondrosarcoma	6	3	0	3	0	0.5	EWSR1- fusion	6/6	EWSR1::NR3A4, EWSR1::NR4A3, EWSR1::CREB1
- Intimal sarcoma	7	3	2	1	1	0.57	MDM2 amplification	5/7	One positive case: ZBTB16::ABL1
Rare fusion positive sarcomas
- Alveolar soft part sarcoma	2	1	0	1	0	0.5	ASPSCR1::TFE3	2/2
- DSRCT	2	0	0	0	2	1	EWSR1::WT1	2/2
- CIC-rearranged sarcoma	3	3	0	0	0	0	CIC::DUX4	3/3
- Sarcoma with BCOR genetic alterations	7	3	0	3	1	0.57	BCOR-fusion and ITD	5/5	Fusion: BCOR::EP300, BCOR::UPK2, BCOR:CCNB3 (2x). BCOR-ITD (3x)
- Clear cell sarcoma of soft tissue	8	5	2	1	0	0.37	EWSR1::ATF1	8/8
Fibroblastic and myofibroblastic tumor
- Low-grade fibromyxoid sarcoma	10	9	1	0	0	0.1	FUS::CREB3L2	10/10
- Sclerosing epithelioid fibrosarcoma	4	4	0	0	0	0	EWSR1::CREB3L2	3/4
- IMT	3	3	0	0	0	0	-	1/3	ALK-positive immuhistochemistry
- Myxoinflamatroy fibroblastic sarcoma	1	1	0	0	0	0	-	1/1	no NTRK fusion.
Skin sarcomas
- Dermatofibrosarcoma protuberans	14	8	3	3	0	0.43	COL1A1::PDGFB	14/14
- Kaposi sarcoma	3	3	0	0	0	0	-	3/3
- Pleomprphic dermal sarcoma	2	2	0	0	0	0	-	2/2	no NTRK fusion.
Osteosarcoma	174	169	4	1	0	0	-	4/174	One positive case with: EIF5A::USP6
Chondrogenic sarcomas
- Dedifferentiated chondrosarcoma	13	11	1	1	0	0.15	IDH1/2 mut.	5/13
- chondrosarcoma	3	2	1	0	0	0.33	IDH2	1/3
Endometrial stroma sarcoma
- High-grade endometrial stromal sarcoma	3	1	0	1	1	0.66	YWHAE::NUTM2B	2/3	One positive case: ZC3H7B::BCOR
- Low-grade endometrial stromal sarcoma	8	7	1	0	0	0.11	JAZF1::SUZ12	4/8
Low-grade sarcoma NOS**	5	4	1	0	0	0.2	-	3/5	No NTRK fusion. One negative case with: EWSR1-fusion
Benige tumors
- Schwannoma	37	6	16	12	3	0.85	-	2/37	no NTRK fusion.
- other benign tumor*	12	12	0	0	0	0	-	4/13	One negative case with: EWSR1::NFATC2
NTRK fusion positive tumor	3	0	0	1	2	0	NTRK1-fusion	1/1	TPR::NTRK1 (2x), NTRK1::LMNA (1x).
Total	809	629	105	52	23
* other benige tumor: , Osteochondroma (1), osteoblastoma (3), desmoid fibromatosis (2), vascular malformation (4), Myxoma (1), nodular fascitis (1). ** not further classifiable: low-grade myofibroblastic tumor (3), low-grade leiomyomatouse tumor (1), low-grade epitheloid tumor (1). Abb. UPS: Undifferentiated pleomorphic sarcoma, MPNST: malignant peripheral nerve sheath tumor, SFT: solitary fibro…
.
