# Supplementary material for: A practical approach to better identify NTRK 1–3 fusion-positive mesenchymal neoplasms by pan-Trk immunohistochemistry
Source: Virchows Arch. 2025 Apr 15;487(3):671–80. doi: 10.1007/s00428-025-04102-9 (PMC12488741; doi:10.1007/s00428-025-04102-9)
Supplement: Supplementary file 2 — Supplementary file2 (XLSX 12 KB) [file 428_2025_4102_MOESM2_ESM.xlsx]

## Sheet: Tabelle1
Supplementary Table 2a: Domain coverage of NTRK1/2/3 of the used assays.
Assay	Detection Level	Coverage summary	Covarrage specific
Archer Fusion Plex USZ Sarcoma Panel V2	RNA	Selected exon of NTRK1/2/3 including all fusionpartner	NTRK1 Exon: 1-17 NTRK2 Exon: 4-21 NTRK3 Exon 2-10, 12-19
FoundationOneCDx	DNA	Full coding exonic regions of NTRK1/2/3 Selected introns of NTRK1/2 and ETV6 Covering about 91% of all NTRK fusions.	NTRK1 Intron: 8-11 NTRK2 Intron: 12 ETV6 Intron: 5+6
FoundationOneHeme	DNA / RNA	Full coding exonic regions of NTRK1/2/3 Selected introns of NTRK1/2 and ETV6 Covering about 91% of all NTRK fusions.	NTRK1 Intron: 8-11 NTRK2 Intron: 12 ETV6 Intron: 5+6
Supplementary table 2b: Primer sequence for Sanger sequencing
PCR	Gene	Sequence
c-Kit Mutation Analysis	Kit (Exon 9) up	ATTTATTTTCCTAGAGTAAGCC
c-Kit Mutation Analysis	Kit (Exon 9) low	CAGAGCCTAAACATCCC
c-Kit Mutation Analysis	Kit (Exon 11) up	AGTGCTCTAATGACTGAGACAA
c-Kit Mutation Analysis	Kit (Exon 11) low	TCACTGTTATGTGTACCCAAA
c-Kit Mutation Analysis	Kit (Exon 17) up	TCACTCTTTACAAGTTAAAATG
c-Kit Mutation Analysis	Kit (Exon 17) low	GAAACTAAAAATCCTTTGC
c-Kit Mutation Analysis	Kit (Exon 14) up	CAC TGA AGC TGA ATA TTA ATG G
c-Kit Mutation Analysis	Kit (Exon 14) low	TTG CAA ACC CTT ATG ACC
c-Kit Mutation Analysis	Kit (Exon 13)up	GGC AAC TGC TTA TGG CTT A
c-Kit Mutation Analysis	Kit (Exon 13) low	AGC ATT GCC AAA ATC ATA TTA A
PDGFRA	PD (Exon 12) up	GAA CGT TGT TGG ACT CTA CTG
PDGFRA	PD (Exon 12) low	TTT CCA TTG CCT AGT TCT TAC T
PDGFRA	PD (Exon 18) up	CAG GCA GAC AGC TCC AAG TG
PDGFRA	PD (Exon 18) low	GCC AAG GCA GTG TAC TGA CC
Synovialcarcoma	SYT short	AGA CCA ACA CAG CCT GGA CCA C
Synovialcarcoma	SSX short	TCC TCT GCT GGC TTC TTG
Synovialcarcoma	SYT long	CAA CAG CAA GAT GCA TAC CA
Synovialcarcoma	SSX long	TGT GGG TCC AGG CAT GTT
Synovialcarcoma	SSX long new	TCT GTG GGT CCA GGC ATG
Synovialcarcoma	SYT-short new	AGA CCA ACA CAG CCT GGA C
Synovialcarcoma	SSX-short new	TTT TGT GGG CCA GAT GC
Liposarcoma	EWS (Exon 13) up	GCC TCC AAT GAA CAG TAT GCG GG
Sequencing Primer (Ewing-, Liposarcoma, DSRCT)	EWS-(Exon 9) up	GGA GAG CGA GGT GGC TTC AAT
RT-PCR (Ewing-, Lipo-, Synovialsarcoma, DSRCT)	b-actin 174up	AGC CTC GCC TTT GCC GA
RT-PCR (Ewing-, Lipo-, Synovialsarcoma, DSRCT)	b-actin 174low	CTG GTG CCT GGG GCG
RT-PCR (Ewing-, Lipo-, Synovialsarcoma, DSRCT)	b-actin 92low	GAG GCG TAC AGG GAT AGC AC
Liposarcoma t(12;16), t(12;22)	CHOP (Exon 3) low	CCG AAG GAG AAA GGC AAT GAC TCA G
Liposarcoma t(12;16)	TLS (Exon 7) new	GGA AGT GAC CGT GGT GGC TT
Liposarcoma t(12;16)	TLS (Exon 5) new	GCA GAA CCA GTA CAA CAG CAG CAG TG
Liposarcoma t(12;22); Ewingsarcoma (EMBO, EWS/ERG)	EMBO 22.3	TCC TAC AGC CAA GCT CCA AGT C
Liposarcoma t(12;22)	EWS (Exon 10) up	GAC CCA TGG ATG AAG GAC C
Ewingsarcoma (Type 1)	Typ 1/2 long	AGA GTA GCT ATG GTC AAC AA
Ewingsarcoma (Type 1)	Typ 1 low	CCC ATG CTC CTC TTC TG
Ewingsarcoma (EMBO)	EMBO 11.3 SUB	ATT CAT GTT GGG CTT GCT TTT C
Ewingsarcoma (EWS/ERG)	ERG (Exon 9)	CTC CAG GAG GAA CTG CCA AA
